# Supplementary material for: Characterization of the Protective Cellular Immune Response in Pigs Immunized Intradermally with the Live Attenuated African Swine Fever Virus (ASFV) Lv17/WB/Rie1
Source: Vaccines (Basel). 2024 Apr 20;12(4):443. doi: 10.3390/vaccines12040443 (PMC11054368; doi:10.3390/vaccines12040443)
Supplement: Supplementary file 1 [file vaccines-12-00443-s001.zip]

Archive with 1 entries (1 files):
- vaccines-2927631-supplementary.pdf
